# Supplementary material for: Distribution of Cleaved SNAP-25 in the Rat Brain, following Unilateral Injection of Botulinum Neurotoxin-A into the Striatum
Source: Int J Mol Sci. 2023 Jan 14;24(2):1685. doi: 10.3390/ijms24021685 (PMC9865012; doi:10.3390/ijms24021685)
Supplement: Supplementary file 1 [file ijms-24-01685-s001.zip]

Archive with 1 entries (1 files):
- ijms-2013255-supplementary.pdf
